# Supplementary material for: scSNV: accurate dscRNA-seq SNV co-expression analysis using duplicate tag collapsing
Source: Genome Biol. 2021 May 7;22:144. doi: 10.1186/s13059-021-02364-5 (PMC8103760; doi:10.1186/s13059-021-02364-5)
Supplement: Supplementary file 1 — Additional file 1: Supplementary tables. [file 13059_2021_2364_MOESM1_ESM.xlsx]

## Sheet: Table S1 Samples Processed
Table S1. Samples processed in this study
Sample ID	Total Reads	scSNV time (s)	Cell Ranger time(s)	STAR Solo Time	scSNV Passed Cells	scSNV Saturation (%)	scsNV PCR Duplicates (%)	Source	Tissue	Genotyping	Accession	Reference	Notes
EAC_46	164239141	5861	20449	3052	1697	53.9687	7.86857	This Work	Esophageal Adenocarcinoma Organoid Plate	Exome
EAC_92	107330813	3783	13719	1830	1495	42.5651	6.70457	This Work	Esophageal Adenocarcinoma Single Organoid	Exome
EAC_96	97143354	3331	12179	1878	883	50.9473	6.77009	This Work	Esophageal Adenocarcinoma Single Organoid
EAC_114	134302145	4252	11661	2090	1797	87.9929	33.2429	This Work	Esophageal Adenocarcinoma Single Organoid
EAC_117	128211336	5330	11859	1971	735	80.2495	20.31	This Work	Esophageal Adenocarcinoma Single Organoid
Lung_343_T0	229056052	7708	17878	2980	2736	90.6357	57.9841	Human Cell Atlas	Lung	WGS	HCATisStab7509734	https://doi.org/10.1186/s13059-019-1906-x
Lung_367_T0	157733422	6136	15961	3227	4453	68.99	11.6397	Human Cell Atlas	Lung	WGS	HCATisStab7646032	https://doi.org/10.1186/s13059-019-1906-x
Lung_390_T0	167329458	5960	15877	3385	3845	79.926	19.2474	Human Cell Atlas	Lung	WGS	HCATisStab7747197	https://doi.org/10.1186/s13059-019-1906-x
Spleen_284_T0	190071074	6852	15087	3316	2004	88.7326	15.5149	Human Cell Atlas	Spleen	WGS	HCATisStabAug177078016	https://doi.org/10.1186/s13059-019-1906-x
Spleen_325_T0	173545886	7433	13871	3253	1795	91.8751	28.7353	Human Cell Atlas	Spleen	WGS	HCATisStabAug177376561	https://doi.org/10.1186/s13059-019-1906-x
Spleen_356_T0	177955459	7381	17391	1442	6253	70.3318	17.4973	Human Cell Atlas	Spleen	WGS	HCATisStab7587200	https://doi.org/10.1186/s13059-019-1906-x
Eso_325_T0	210185767	7336	23986	1495	4774	53.1066	17.8328	Human Cell Atlas	Esophagus	WGS	HCATisStabAug177376562	https://doi.org/10.1186/s13059-019-1906-x
Eso_356_T0	208115400	6981	26850	1277	4479	39.5984	13.6791	Human Cell Atlas	Esophagus	WGS	HCATisStab7587201	https://doi.org/10.1186/s13059-019-1906-x
Eso_367_T0	173821167	5897	22716	1408	6231	29.1978	9.09992	Human Cell Atlas	Esophagus	WGS	HCATisStab7646028	https://doi.org/10.1186/s13059-019-1906-x
PBMC_4k	189844988	7867	18517	1436	4214	83.6379	8.27841	10X Genomics Website	PBMC		PBMC_4k	https://support.10xgenomics.com/single-cell-gene-expression/datasets	L001 Only
PAN_T_3k	179164635	7643	14973	1216	3294	85.8976	15.7599	10X Genomics Website	Pan T-cells		PAN_T_3k	https://support.10xgenomics.com/single-cell-gene-expression/datasets	L001-L004 Only
PAN_T_4k	166117502	7189	15088	1503	4272	81.3227	15.6345	10X Genomics Website	Pan T-cells		PAN_T_4k	https://support.10xgenomics.com/single-cell-gene-expression/datasets	L001-L004 Only
PDAC_T1	200000000	13479	15338	1184	1629	88.2885	22.0609	GSA CRP000653	Pancreatic Adenocarcinoma		CRR034496	https://doi.org/10.1038/s41422-019-0195-y	Trimmed to R1=26bp R2=98bp, Downsampled to 200M
PDAC_T3	200000000	7367	37143	1150	2289	86.1378	17.9943	GSA CRP000653	Pancreatic Adenocarcinoma		CRR034498	https://doi.org/10.1038/s41422-019-0195-y	Trimmed to R1=26bp R2=98bp, Downsampled to 200M
PDAC_T4	200000000	8337	16186	1693	2949	84.3971	20.1775	GSA CRP000653	Pancreatic Adenocarcinoma		CRR034499	https://doi.org/10.1038/s41422-019-0195-y	Trimmed to R1=26bp R2=98bp, Downsampled to 200M
PDAC_T5	200000000	7623	15475	1195	3085	88.6387	22.5854	GSA CRP000653	Pancreatic Adenocarcinoma		CRR034500	https://doi.org/10.1038/s41422-019-0195-y	Trimmed to R1=26bp R2=98bp, Downsampled to 200M
PDAC_T10	200000000	7757	14246	1240	2916	92.1822	23.984	GSA CRP000653	Pancreatic Adenocarcinoma		CRR034497	https://doi.org/10.1038/s41422-019-0195-y	Trimmed to R1=26bp R2=98bp, Downsampled to 200M

## Sheet: Table S2. Sample SNV summary da
Table S2. Sample SNV summary data for accuracy calculations
	EAC_46	EAC_92	Eso_325_T0	Eso_356_T0	Eso_367_T0	Lung_343_T0	Lung_367_T0	Lung_390_T0	Spleen_284_T0	Spleen_325_T0	Spleen_356_T0
scSNV Collapsed + scSNV Pileup raw count	7249	6050	82040	63289	70253	45165	89676	57635	66263	43430	84903
scSNV Collapsed + scSNV Pileup passed and genome covered	4711	5608	81451	62784	69646	44779	88971	57230	65524	43115	84304
scSNV Collapsed + scSNV Pileup FP	2399	2738	36125	26930	33920	14523	37823	23107	26511	16996	35140
scSNV Collapsed + scSNV Pileup TP	2312	2870	45326	35854	35726	30256	51148	34123	39013	26119	49164
scSNV Collapsed + scSNV Pileup FN	103	101	2229	1751	1918	1430	2640	1479	2075	1449	2423
scSNV Collapsed + scSNV Pileup F1	0.649	0.669	0.703	0.714	0.666	0.791	0.717	0.735	0.732	0.739	0.724
scSNV Collapsed + scSNV Pileup TPR	0.957	0.966	0.953	0.953	0.949	0.955	0.951	0.958	0.949	0.947	0.953
scSNV Collapsed + scSNV Pileup FDR	0.509	0.488	0.444	0.429	0.487	0.324	0.425	0.404	0.405	0.394	0.417
scSNV Collapsed + scSNV Pileup AF cutoff passed	2345	3046	49940	38712	40190	32795	56859	37473	44701	30113	54502
scSNV Collapsed + scSNV Pileup AF cutoff passed FP	129	205	5519	3612	5097	3150	6620	4028	6449	4575	6275
scSNV Collapsed + scSNV Pileup AF cutoff passed TP	2216	2841	44421	35100	35093	29645	50239	33445	38252	25538	48227
scSNV Collapsed + scSNV Pileup AF cutoff passed FN	199	130	3134	2505	2551	2041	3549	2157	2836	2030	3360
scSNV Collapsed + scSNV Pileup AF cutoff passed F1	0.931092	0.944324	0.911247	0.919847	0.90174	0.919496	0.908095	0.915361	0.891769	0.885491	0.90918
scSNV Collapsed + scSNV Pileup AF cutoff passed TPR	0.918	0.956	0.934	0.933	0.932	0.936	0.934	0.939	0.931	0.926	0.935
scSNV Collapsed + scSNV Pileup AF cutoff passed FDR	0.055	0.067	0.111	0.093	0.127	0.096	0.116	0.107	0.144	0.152	0.115
scSNV Collapsed + scSNV Pileup edits raw count	599	812	127569	54871	113970	42072	120726	35047	120060	57068	73766
scSNV Collapsed + scSNV Pileup edits passed and genome covered	113	560	127222	54714	113444	41901	119980	34954	118903	56832	73431
scSNV Collapsed + samtools/bcftools raw count	4641	4789	67370	54120	55659	55725	85396	56094	65883	47339	75043
scSNV Collapsed + samtools/bcftools passed and genome covered	2018	2783	40416	31557	31589	27169	46094	30638	36106	23944	44223
scSNV Collapsed + samtools/bcftools FP	55	78	1891	1366	1658	1117	2308	1674	2583	1751	2482
scSNV Collapsed + samtools/bcftools TP	1963	2705	38525	30191	29931	26052	43786	28964	33523	22193	41741
scSNV Collapsed + samtools/bcftools FN	452	266	9030	7414	7713	5634	10002	6638	7565	5375	9846
scSNV Collapsed + samtools/bcftools F1	0.886	0.94	0.876	0.873	0.865	0.885	0.877	0.875	0.869	0.862	0.871
scSNV Collapsed + samtools/bcftools TPR	0.813	0.91	0.81	0.803	0.795	0.822	0.814	0.814	0.816	0.805	0.809
scSNV Collapsed + samtools/bcftools FDR	0.027	0.028	0.047	0.043	0.052	0.041	0.05	0.055	0.072	0.073	0.056
scSNV Collapsed + samtools/bcftools AF cutoff passed	2018	2783	40416	31557	31589	27169	46094	30638	36106	23944	44223
scSNV Collapsed + samtools/bcftools AF cutoff passed FP	55	78	1891	1366	1658	1117	2308	1674	2583	1751	2482
scSNV Collapsed + samtools/bcftools AF cutoff passed TP	1963	2705	38525	30191	29931	26052	43786	28964	33523	22193	41741
scSNV Collapsed + samtools/bcftools AF cutoff passed FN	452	266	9030	7414	7713	5634	10002	6638	7565	5375	9846
scSNV Collapsed + samtools/bcftools AF cutoff passed F1	0.88563	0.940216	0.875857	0.873052	0.864645	0.885294	0.876755	0.874517	0.868539	0.861663	0.871329
scSNV Collapsed + samtools/bcftools AF cutoff passed TPR	0.813	0.91	0.81	0.803	0.795	0.822	0.814	0.814	0.816	0.805	0.809
scSNV Collapsed + samtools/bcftools AF cutoff passed FDR	0.027	0.028	0.047	0.043	0.052	0.041	0.05	0.055	0.072	0.073	0.056
scSNV Collapsed + samtools/bcftools edits raw count	91	126	24016	9559	32193	11175	26356	6510	25940	15180	9398
scSNV Collapsed + samtools/bcftools edits passed and genome covered	6	70	16698	6081	20435	5916	15752	3559	16887	8856	6574
scSNV Collapsed + Strelka2 raw count	106	69	2844	2489	2509	1483	2317	1278	1115	845	2482
scSNV Collapsed + Strelka2 passed and genome covered	70	66	2580	2228	2246	1214	1993	1103	933	684	2186
scSNV Collapsed + Strelka2 FP	5	2	91	42	96	27	65	29	54	47	60
scSNV Collapsed + Strelka2 TP	65	64	2489	2186	2150	1187	1928	1074	879	637	2126
scSNV Collapsed + Strelka2 FN	2350	2907	45066	35419	35494	30499	51860	34528	40209	26931	49461
scSNV Collapsed + Strelka2 F1	0.052	0.042	0.099	0.11	0.108	0.072	0.069	0.059	0.042	0.045	0.079
scSNV Collapsed + Strelka2 TPR	0.027	0.022	0.052	0.058	0.057	0.037	0.036	0.03	0.021	0.023	0.041
scSNV Collapsed + Strelka2 FDR	0.071	0.03	0.035	0.019	0.043	0.022	0.033	0.026	0.058	0.069	0.027
scSNV Collapsed + Strelka2 AF cutoff passed	70	66	2580	2228	2246	1214	1993	1103	933	684	2186
scSNV Collapsed + Strelka2 AF cutoff passed FP	5	2	91	42	96	27	65	29	54	47	60
scSNV Collapsed + Strelka2 AF cutoff passed TP	65	64	2489	2186	2150	1187	1928	1074	879	637	2126
scSNV Collapsed + Strelka2 AF cutoff passed FN	2350	2907	45066	35419	35494	30499	51860	34528	40209	26931	49461
scSNV Collapsed + Strelka2 AF cutoff passed F1	0.0523139	0.0421469	0.0992919	0.109758	0.107796	0.0721581	0.0691275	0.0585206	0.0418362	0.0450942	0.0790731
scSNV Collapsed + Strelka2 AF cutoff passed TPR	0.027	0.022	0.052	0.058	0.057	0.037	0.036	0.03	0.021	0.023	0.041
scSNV Collapsed + Strelka2 AF cutoff passed FDR	0.071	0.03	0.035	0.019	0.043	0.022	0.033	0.026	0.058	0.069	0.027
scSNV Collapsed + Strelka2 edits raw count	2	5	1324	563	1730	377	744	159	446	306	450
scSNV Collapsed + Strelka2 edits passed and genome covered	0	2	1184	483	1478	283	629	125	365	217	395
scSNV Tags + scSNV Pileup raw count	8259	6464	92130	68968	75189	76217	114849	82633	91607	66308	101704
scSNV Tags + scSNV Pileup passed and genome covered	5438	5981	91542	68464	74582	75579	114001	82108	90457	65815	101012
scSNV Tags + scSNV Pileup FP	3127	3115	46337	32714	38953	45372	62856	48058	51303	39581	51907
scSNV Tags + scSNV Pileup TP	2311	2866	45205	35750	35629	30207	51145	34050	39154	26234	49105
scSNV Tags + scSNV Pileup FN	104	105	2350	1855	2015	1479	2643	1552	1934	1334	2482
scSNV Tags + scSNV Pileup F1	0.589	0.64	0.65	0.674	0.635	0.563	0.61	0.579	0.595	0.562	0.644
scSNV Tags + scSNV Pileup TPR	0.957	0.965	0.951	0.951	0.946	0.953	0.951	0.956	0.953	0.952	0.952
scSNV Tags + scSNV Pileup FDR	0.575	0.521	0.506	0.478	0.522	0.6	0.551	0.585	0.567	0.601	0.514
scSNV Tags + scSNV Pileup AF cutoff passed	2315	3020	49510	38457	40050	31637	56440	36999	43406	29299	53599
scSNV Tags + scSNV Pileup AF cutoff passed FP	106	187	5652	3636	5166	3464	6951	4268	6003	4415	6218
scSNV Tags + scSNV Pileup AF cutoff passed TP	2209	2833	43858	34821	34884	28173	49489	32731	37403	24884	47381
scSNV Tags + scSNV Pileup AF cutoff passed FN	206	138	3697	2784	2760	3513	4299	2871	3685	2684	4206
scSNV Tags + scSNV Pileup AF cutoff passed F1	0.934038	0.945752	0.903683	0.915595	0.897984	0.889819	0.897939	0.901668	0.885341	0.875165	0.900899
scSNV Tags + scSNV Pileup AF cutoff passed TPR	0.915	0.954	0.922	0.926	0.927	0.889	0.92	0.919	0.91	0.903	0.918
scSNV Tags + scSNV Pileup AF cutoff passed FDR	0.046	0.062	0.114	0.095	0.129	0.109	0.123	0.115	0.138	0.151	0.116
scSNV Tags + scSNV Pileup edits raw count	585	818	127816	54724	113798	42785	121647	35739	122977	59248	74210
scSNV Tags + scSNV Pileup edits passed and genome covered	109	559	127457	54567	113268	42593	120882	35644	121745	58940	73872
scSNV Tags + samtools/bcftools raw count	5492	5334	83746	61793	62280	108922	112890	83146	116506	93206	101941
scSNV Tags + samtools/bcftools passed and genome covered	2020	2773	40410	31544	31666	26329	46143	30703	36193	23948	44425
scSNV Tags + samtools/bcftools FP	48	78	1835	1245	1575	1229	2175	1558	2488	1691	2438
scSNV Tags + samtools/bcftools TP	1972	2695	38575	30299	30091	25100	43968	29145	33705	22257	41987
scSNV Tags + samtools/bcftools FN	443	276	8980	7306	7553	6586	9820	6457	7383	5311	9600
scSNV Tags + samtools/bcftools F1	0.889	0.938	0.877	0.876	0.868	0.865	0.88	0.879	0.872	0.864	0.875
scSNV Tags + samtools/bcftools TPR	0.817	0.907	0.811	0.806	0.799	0.792	0.817	0.819	0.82	0.807	0.814
scSNV Tags + samtools/bcftools FDR	0.024	0.028	0.045	0.039	0.05	0.047	0.047	0.051	0.069	0.071	0.055
scSNV Tags + samtools/bcftools AF cutoff passed	2020	2773	40410	31544	31666	26329	46143	30703	36193	23948	44425
scSNV Tags + samtools/bcftools AF cutoff passed FP	48	78	1835	1245	1575	1229	2175	1558	2488	1691	2438
scSNV Tags + samtools/bcftools AF cutoff passed TP	1972	2695	38575	30299	30091	25100	43968	29145	33705	22257	41987
scSNV Tags + samtools/bcftools AF cutoff passed FN	443	276	8980	7306	7553	6586	9820	6457	7383	5311	9600
scSNV Tags + samtools/bcftools AF cutoff passed F1	0.88929	0.93837	0.877053	0.876339	0.868302	0.865293	0.879967	0.879119	0.872271	0.864081	0.87462
scSNV Tags + samtools/bcftools AF cutoff passed TPR	0.817	0.907	0.811	0.806	0.799	0.792	0.817	0.819	0.82	0.807	0.814
scSNV Tags + samtools/bcftools AF cutoff passed FDR	0.024	0.028	0.045	0.039	0.05	0.047	0.047	0.051	0.069	0.071	0.055
scSNV Tags + samtools/bcftools edits raw count	119	165	40861	14582	41414	53203	56716	23147	90511	69800	22865
scSNV Tags + samtools/bcftools edits passed and genome covered	7	69	19665	6880	21997	8674	19310	4965	22785	13036	8365
scSNV Tags + Strelka2 raw count	394	231	9024	5846	5933	6487	9671	7246	11449	9206	12320
scSNV Tags + Strelka2 passed and genome covered	225	172	6324	4418	4366	3190	6201	4468	5921	4143	7783
scSNV Tags + Strelka2 FP	4	0	189	106	141	98	206	141	349	192	342
scSNV Tags + Strelka2 TP	221	172	6135	4312	4225	3092	5995	4327	5572	3951	7441
scSNV Tags + Strelka2 FN	2194	2799	41420	33293	33419	28594	47793	31275	35516	23617	44146
scSNV Tags + Strelka2 F1	0.167	0.109	0.228	0.205	0.201	0.177	0.2	0.216	0.237	0.249	0.251
scSNV Tags + Strelka2 TPR	0.092	0.058	0.129	0.115	0.112	0.098	0.111	0.122	0.136	0.143	0.144
scSNV Tags + Strelka2 FDR	0.018	0	0.03	0.024	0.032	0.031	0.033	0.032	0.059	0.046	0.044
scSNV Tags + Strelka2 AF cutoff passed	225	172	6324	4418	4366	3190	6201	4468	5921	4143	7783
scSNV Tags + Strelka2 AF cutoff passed FP	4	0	189	106	141	98	206	141	349	192	342
scSNV Tags + Strelka2 AF cutoff passed TP	221	172	6135	4312	4225	3092	5995	4327	5572	3951	7441
scSNV Tags + Strelka2 AF cutoff passed FN	2194	2799	41420	33293	33419	28594	47793	31275	35516	23617	44146
scSNV Tags + Strelka2 AF cutoff passed F1	0.167424	0.10945	0.227733	0.205221	0.201143	0.177314	0.19987	0.215972	0.237061	0.249188	0.250665
scSNV Tags + Strelka2 AF cutoff passed TPR	0.092	0.058	0.129	0.115	0.112	0.098	0.111	0.122	0.136	0.143	0.144
scSNV Tags + Strelka2 AF cutoff passed FDR	0.018	0	0.03	0.024	0.032	0.031	0.033	0.032	0.059	0.046	0.044
scSNV Tags + Strelka2 edits raw count	14	11	5696	1560	4387	3731	4994	1996	10832	9621	3488
scSNV Tags + Strelka2 edits passed and genome covered	1	7	3991	1104	3244	1667	3054	985	5529	3812	2139
Cell Ranger + scSNV Pileup raw count	16789	12059	138867	103476	113946	179229	176696	128441	153817	117027	162331
Cell Ranger + scSNV Pileup passed and genome covered	11159	11197	138207	102927	113309	178485	175517	127734	151950	116245	161349
Cell Ranger + scSNV Pileup FP	8927	8470	93301	67460	78185	148623	124934	94068	112944	89942	112669
Cell Ranger + scSNV Pileup TP	2232	2727	44906	35467	35124	29862	50583	33666	39006	26303	48680
Cell Ranger + scSNV Pileup FN	183	244	2649	2138	2520	1824	3205	1936	2082	1265	2907
Cell Ranger + scSNV Pileup F1	0.329	0.385	0.483	0.505	0.465	0.284	0.441	0.412	0.404	0.366	0.457
Cell Ranger + scSNV Pileup TPR	0.924	0.918	0.944	0.943	0.933	0.942	0.94	0.946	0.949	0.954	0.944
Cell Ranger + scSNV Pileup FDR	0.8	0.756	0.675	0.655	0.69	0.833	0.712	0.736	0.743	0.774	0.698
Cell Ranger + scSNV Pileup AF cutoff passed	3473	4011	60053	48229	49677	40986	69482	47731	58153	40835	68690
Cell Ranger + scSNV Pileup AF cutoff passed FP	1352	1320	16881	13930	15530	13280	20918	15665	21173	16166	22222
Cell Ranger + scSNV Pileup AF cutoff passed TP	2121	2691	43172	34299	34147	27706	48564	32066	36980	24669	46468
Cell Ranger + scSNV Pileup AF cutoff passed FN	294	280	4383	3306	3497	3980	5224	3536	4108	2899	5119
Cell Ranger + scSNV Pileup AF cutoff passed F1	0.720448	0.770839	0.802394	0.799194	0.782103	0.762494	0.787929	0.769587	0.745256	0.721284	0.772683
Cell Ranger + scSNV Pileup AF cutoff passed TPR	0.878	0.906	0.908	0.912	0.907	0.874	0.903	0.901	0.9	0.895	0.901
Cell Ranger + scSNV Pileup AF cutoff passed FDR	0.389	0.329	0.281	0.289	0.313	0.324	0.301	0.328	0.364	0.396	0.324
Cell Ranger + scSNV Pileup edits raw count	553	785	126541	54004	111367	42979	123480	36615	130588	64196	77585
Cell Ranger + scSNV Pileup edits passed and genome covered	107	534	126347	53931	110951	42861	122831	36548	129476	63998	77407
Cell Ranger + samtools/bcftools raw count	6737	6160	110112	81039	80459	159464	138737	107680	154686	137452	133018
Cell Ranger + samtools/bcftools passed and genome covered	2358	2964	44759	36449	36088	29979	51215	36005	43049	29351	50613
Cell Ranger + samtools/bcftools FP	431	378	6155	6074	6216	5312	7581	7124	9599	7258	8763
Cell Ranger + samtools/bcftools TP	1927	2586	38604	30375	29872	24667	43634	28881	33450	22093	41850
Cell Ranger + samtools/bcftools FN	488	385	8951	7230	7772	7019	10154	6721	7638	5475	9737
Cell Ranger + samtools/bcftools F1	0.807	0.871	0.836	0.82	0.81	0.8	0.831	0.807	0.795	0.776	0.819
Cell Ranger + samtools/bcftools TPR	0.798	0.87	0.812	0.808	0.794	0.778	0.811	0.811	0.814	0.801	0.811
Cell Ranger + samtools/bcftools FDR	0.183	0.128	0.138	0.167	0.172	0.177	0.148	0.198	0.223	0.247	0.173
Cell Ranger + samtools/bcftools AF cutoff passed	2358	2964	44759	36449	36088	29979	51215	36005	43049	29351	50613
Cell Ranger + samtools/bcftools AF cutoff passed FP	431	378	6155	6074	6216	5312	7581	7124	9599	7258	8763
Cell Ranger + samtools/bcftools AF cutoff passed TP	1927	2586	38604	30375	29872	24667	43634	28881	33450	22093	41850
Cell Ranger + samtools/bcftools AF cutoff passed FN	488	385	8951	7230	7772	7019	10154	6721	7638	5475	9737
Cell Ranger + samtools/bcftools AF cutoff passed F1	0.807459	0.871441	0.836363	0.820347	0.810286	0.800032	0.8311	0.806653	0.795132	0.776296	0.818982
Cell Ranger + samtools/bcftools AF cutoff passed TPR	0.798	0.87	0.812	0.808	0.794	0.778	0.811	0.811	0.814	0.801	0.811
Cell Ranger + samtools/bcftools AF cutoff passed FDR	0.183	0.128	0.138	0.167	0.172	0.177	0.148	0.198	0.223	0.247	0.173
Cell Ranger + samtools/bcftools edits raw count	115	169	50439	19084	47837	64248	65084	28784	99870	81964	29905
Cell Ranger + samtools/bcftools edits passed and genome covered	10	68	20290	7187	22359	8199	19777	5240	22902	13120	8948
Cell Ranger + Strelka2 raw count	408	302	9252	6012	6149	6439	9373	6880	10923	9037	12176
Cell Ranger + Strelka2 passed and genome covered	229	223	6351	4446	4431	3018	5906	4111	5493	3996	7595
Cell Ranger + Strelka2 FP	6	7	302	192	172	132	289	203	484	325	557
Cell Ranger + Strelka2 TP	223	216	6049	4254	4259	2886	5617	3908	5009	3671	7038
Cell Ranger + Strelka2 FN	2192	2755	41506	33351	33385	28800	48171	31694	36079	23897	44549
Cell Ranger + Strelka2 F1	0.169	0.135	0.224	0.202	0.202	0.166	0.188	0.197	0.215	0.233	0.238
Cell Ranger + Strelka2 TPR	0.092	0.073	0.127	0.113	0.113	0.091	0.104	0.11	0.122	0.133	0.136
Cell Ranger + Strelka2 FDR	0.026	0.031	0.048	0.043	0.039	0.044	0.049	0.049	0.088	0.081	0.073
Cell Ranger + Strelka2 AF cutoff passed	229	223	6351	4446	4431	3018	5906	4111	5493	3996	7595
Cell Ranger + Strelka2 AF cutoff passed FP	6	7	302	192	172	132	289	203	484	325	557
Cell Ranger + Strelka2 AF cutoff passed TP	223	216	6049	4254	4259	2886	5617	3908	5009	3671	7038
Cell Ranger + Strelka2 AF cutoff passed FN	2192	2755	41506	33351	33385	28800	48171	31694	36079	23897	44549
Cell Ranger + Strelka2 AF cutoff passed F1	0.168684	0.135254	0.224428	0.202326	0.202448	0.166321	0.188193	0.196812	0.215066	0.232607	0.237843
Cell Ranger + Strelka2 AF cutoff passed TPR	0.092	0.073	0.127	0.113	0.113	0.091	0.104	0.11	0.122	0.133	0.136
Cell Ranger + Strelka2 AF cutoff passed FDR	0.026	0.031	0.048	0.043	0.039	0.044	0.049	0.049	0.088	0.081	0.073
Cell Ranger + Strelka2 edits raw count	11	6	5491	1537	4138	3664	4635	1861	10110	8939	3307
Cell Ranger + Strelka2 edits passed and genome covered	1	3	3745	1034	2990	1429	2753	900	4944	3280	1965
STAR Solo + scSNV Pileup raw count	17746	12851	139259	102735	115698	178712	174476	122487	148303	114121	157491
STAR Solo + scSNV Pileup passed and genome covered	11824	11940	138539	102117	115007	177903	173266	121745	146443	113304	156395
STAR Solo + scSNV Pileup FP	9504	9112	93143	66282	79375	147735	122129	87671	107064	86717	107191
STAR Solo + scSNV Pileup TP	2320	2828	45396	35835	35632	30168	51137	34074	39379	26587	49204
STAR Solo + scSNV Pileup FN	95	143	2159	1770	2012	1518	2651	1528	1709	981	2383
STAR Solo + scSNV Pileup F1	0.326	0.379	0.488	0.513	0.467	0.288	0.45	0.433	0.42	0.377	0.473
STAR Solo + scSNV Pileup TPR	0.961	0.952	0.955	0.953	0.947	0.952	0.951	0.957	0.958	0.964	0.954
STAR Solo + scSNV Pileup FDR	0.804	0.763	0.672	0.649	0.69	0.83	0.705	0.72	0.731	0.765	0.685
STAR Solo + scSNV Pileup AF cutoff passed	3762	4356	60498	48189	50757	40397	68671	45619	56163	39716	67121
STAR Solo + scSNV Pileup AF cutoff passed FP	1565	1568	16826	13564	16118	12425	19589	13173	18842	14781	20144
STAR Solo + scSNV Pileup AF cutoff passed TP	2197	2788	43672	34625	34639	27972	49082	32446	37321	24935	46977
STAR Solo + scSNV Pileup AF cutoff passed FN	218	183	3883	2980	3005	3714	4706	3156	3767	2633	4610
STAR Solo + scSNV Pileup AF cutoff passed F1	0.711349	0.761021	0.808344	0.807166	0.783679	0.776105	0.801607	0.798956	0.767519	0.741187	0.791472
STAR Solo + scSNV Pileup AF cutoff passed TPR	0.91	0.938	0.918	0.921	0.92	0.883	0.913	0.911	0.908	0.904	0.911
STAR Solo + scSNV Pileup AF cutoff passed FDR	0.416	0.36	0.278	0.281	0.318	0.308	0.285	0.289	0.335	0.372	0.3
STAR Solo + scSNV Pileup edits raw count	597	822	127282	54295	112039	43219	124242	36738	131226	64534	78140
STAR Solo + scSNV Pileup edits passed and genome covered	114	561	127067	54216	111610	43085	123569	36668	130063	64302	77928
STAR Solo + samtools/bcftools raw count	7072	6445	112271	82179	82241	162901	139337	106997	155295	139591	133684
STAR Solo + samtools/bcftools passed and genome covered	2459	3093	44467	35797	36184	29086	50021	33728	40829	27941	48730
STAR Solo + samtools/bcftools FP	469	428	5505	5188	5944	4246	6010	4563	7123	5606	6488
STAR Solo + samtools/bcftools TP	1990	2665	38962	30609	30240	24840	44011	29165	33706	22335	42242
STAR Solo + samtools/bcftools FN	425	306	8593	6996	7404	6846	9777	6437	7382	5233	9345
STAR Solo + samtools/bcftools F1	0.817	0.879	0.847	0.834	0.819	0.817	0.848	0.841	0.823	0.805	0.842
STAR Solo + samtools/bcftools TPR	0.824	0.897	0.819	0.814	0.803	0.784	0.818	0.819	0.82	0.81	0.819
STAR Solo + samtools/bcftools FDR	0.191	0.138	0.124	0.145	0.164	0.146	0.12	0.135	0.174	0.201	0.133
STAR Solo + samtools/bcftools AF cutoff passed	2459	3093	44467	35797	36184	29086	50021	33728	40829	27941	48730
STAR Solo + samtools/bcftools AF cutoff passed FP	469	428	5505	5188	5944	4246	6010	4563	7123	5606	6488
STAR Solo + samtools/bcftools AF cutoff passed TP	1990	2665	38962	30609	30240	24840	44011	29165	33706	22335	42242
STAR Solo + samtools/bcftools AF cutoff passed FN	425	306	8593	6996	7404	6846	9777	6437	7382	5233	9345
STAR Solo + samtools/bcftools AF cutoff passed F1	0.816578	0.878958	0.846798	0.83401	0.819201	0.817482	0.847923	0.841339	0.822931	0.804734	0.84217
STAR Solo + samtools/bcftools AF cutoff passed TPR	0.824	0.897	0.819	0.814	0.803	0.784	0.818	0.819	0.82	0.81	0.819
STAR Solo + samtools/bcftools AF cutoff passed FDR	0.191	0.138	0.124	0.145	0.164	0.146	0.12	0.135	0.174	0.201	0.133
STAR Solo + samtools/bcftools edits raw count	122	174	50789	19212	48028	64936	65381	28939	100524	82592	30184
STAR Solo + samtools/bcftools edits passed and genome covered	11	70	20355	7195	22449	8198	19812	5158	22963	13093	8914
STAR Solo + Strelka2 raw count	457	317	9275	6009	6175	6527	9633	7196	11395	9477	12307
STAR Solo + Strelka2 passed and genome covered	241	218	6224	4380	4410	2766	5943	4198	5510	3981	7457
STAR Solo + Strelka2 FP	7	7	329	199	201	134	270	219	462	330	473
STAR Solo + Strelka2 TP	234	211	5895	4181	4209	2632	5673	3979	5048	3651	6984
STAR Solo + Strelka2 FN	2181	2760	41660	33424	33435	29054	48115	31623	36040	23917	44603
STAR Solo + Strelka2 F1	0.176	0.132	0.219	0.199	0.2	0.153	0.19	0.2	0.217	0.231	0.237
STAR Solo + Strelka2 TPR	0.097	0.071	0.124	0.111	0.112	0.083	0.105	0.112	0.123	0.132	0.135
STAR Solo + Strelka2 FDR	0.029	0.032	0.053	0.045	0.046	0.048	0.045	0.052	0.084	0.083	0.063
STAR Solo + Strelka2 AF cutoff passed	241	218	6224	4380	4410	2766	5943	4198	5510	3981	7457
STAR Solo + Strelka2 AF cutoff passed FP	7	7	329	199	201	134	270	219	462	330	473
STAR Solo + Strelka2 AF cutoff passed TP	234	211	5895	4181	4209	2632	5673	3979	5048	3651	6984
STAR Solo + Strelka2 AF cutoff passed FN	2181	2760	41660	33424	33435	29054	48115	31623	36040	23917	44603
STAR Solo + Strelka2 AF cutoff passed F1	0.176205	0.13233	0.219231	0.199166	0.200171	0.152792	0.189952	0.19995	0.216662	0.231449	0.236569
STAR Solo + Strelka2 AF cutoff passed TPR	0.097	0.071	0.124	0.111	0.112	0.083	0.105	0.112	0.123	0.132	0.135
STAR Solo + Strelka2 AF cutoff passed FDR	0.029	0.032	0.053	0.045	0.046	0.048	0.045	0.052	0.084	0.083	0.063
STAR Solo + Strelka2 edits raw count	13	10	5548	1567	4182	3800	4810	1953	10413	9305	3374
STAR Solo + Strelka2 edits passed and genome covered	2	6	3777	1062	3027	1480	2868	955	5127	3392	2005
